# Supplementary material for: Association between Body Mass Index and Survival Outcome in Metastatic Cancer Patients Treated by Immunotherapy: Analysis of a French Retrospective Cohort
Source: Cancers (Basel). 2021 May 3;13(9):2200. doi: 10.3390/cancers13092200 (PMC8124396; doi:10.3390/cancers13092200)
Supplement: Supplementary file 1 [file cancers-13-02200-s001.zip]

Archive with 1 entries (1 files):
- cancers-1161226-supplementary.pdf
